# Supplementary material for: miRNA-27a is essential for bone remodeling by modulating p62-mediated osteoclast signaling
Source: eLife. 2023 Feb 8;12:e79768. doi: 10.7554/eLife.79768 (PMC9946445; doi:10.7554/eLife.79768)
Supplement: Figure 4—source data 6. [file elife-79768-fig4-data6.zip]

Archive with 2 entries (2 files):
- Figure 4-souce data 6.tif
- __MACOSX/._Figure 4-souce data 6.tif
